# Supplementary material for: Fifteen–year record of soil temperature at the Bear Brook Watershed in Maine
Source: Sci Data. 2018 Jul 31;5:180153. doi: 10.1038/sdata.2018.153 (PMC6067051; doi:10.1038/sdata.2018.153)
Supplement: Supplementary file 1 [file sdata2018153-isa1.zip]

Archive with 4 entries (4 files):
- i_Investigation.txt
- s_study.txt
- a_assay1.txt
- a_assay2.txt
