# Supplementary material for: Fifteen–year record of soil temperature at the Bear Brook Watershed in Maine
Source: Sci Data. 2018 Jul 31;5:180153. doi: 10.1038/sdata.2018.153 (PMC6067051; doi:10.1038/sdata.2018.153)
Supplement: Supplementary file 1 [file sdata2018153-isa1.zip › i_Investigation.txt]

# Investigation File generated for Scientific Data with Investigation File Authoring Tool version 0.1.0 on 29/06/2018 - This metadata file is CC0
ONTOLOGY SOURCE REFERENCE
Term Source Name	GAZ	UO	OBI	ERO	EFO	NIFDYS	NCIT	ENVO	VO
Term Source File	http://data.bioontology.org/ontologies/GAZ	http://data.bioontology.org/ontologies/UO	http://data.bioontology.org/ontologies/OBI	http://data.bioontology.org/ontologies/ERO	http://data.bioontology.org/ontologies/EFO	http://data.bioontology.org/ontologies/NIFDYS	http://data.bioontology.org/ontologies/NCIT	http://data.bioontology.org/ontologies/ENVO	http://data.bioontology.org/ontologies/VO
Term Source Version	$Revision: 1.512 $	2014-08-18	2014-08-18	2013-08-02	2.96	1.5 (December, 2012)	17.06d		Vision Release; 1.0.788
Term Source Description	Gazetteer	Units of Measurement Ontology	Ontology for Biomedical Investigations	Eagle-I Research Resource Ontology	Experimental Factor Ontology	Neuroscience Information Framework (NIF) Dysfunction Ontlogy	National Cancer Institute Thesaurus	Environment Ontology	Vaccine Ontology
INVESTIGATION
Investigation Identifier
Investigation Title
Investigation Description
Investigation Submission Date
Investigation Public Release Date
INVESTIGATION PUBLICATIONS
Investigation PubMed ID
Investigation Publication DOI
Investigation Publication Author List
Investigation Publication Title
Investigation Publication Status
Investigation Publication Status Term Accession Number
Investigation Publication Status Term Source REF
INVESTIGATION CONTACTS
Investigation Person Last Name
Investigation Person Mid Initials
Investigation Person First Name
Investigation Person Address
Investigation Person Phone
Investigation Person Fax
Investigation Person Email
Investigation Person Affiliation
Investigation Person Roles
Investigation Person Roles Term Accession Number
Investigation Person Roles Term Source REF
STUDY
Study Identifier	10.1038/sdata.2018.153
Study Title	Fifteen–year record of soil temperature at the Bear Brook Watershed in Maine
Study Submission Date	27/02/2018
Study Public Release Date	31/07/2018
Study Description	http://www.nature.com/articles/sdata2018153#abstract
Study File Name	s_study.txt
Comment[Subject Keywords]	/;/;//
Comment[Manuscript Licence]	CC BY-4.0
Comment[Experimental Metadata Licence]	CC0
Comment[Supplementary Information File Name]	
Comment[Supplementary Information File Type]	x-zip-compressed
Comment[Supplementary Information File URL]	http://www.nature.com/articles/sdata2018153#supplementary-information
Comment[Data Repository]	PANGAEA
Comment[Data Record Accession]	doi:10.1594/PANGAEA.885860
Comment[Data Record URI]	https://doi.org/10.1594/PANGAEA.885860
STUDY DESIGN DESCRIPTORS
Study Design Type	averaging objective	source-based data analysis objective	parallel group design	time series design
Study Design Type Term Accession Number	OBI:0000425	ERO:0100121	OBI:0500006	http://www.ebi.ac.uk/efo/EFO_0001779
Study Design Type Term Source REF	OBI	ERO	OBI	EFO
STUDY PUBLICATIONS
Study PubMed ID	""
Study Publication DOI	""
Study Publication Author List	""
Study Publication Title	""
Study Publication Status	in preparation
Study Publication Status Term Accession Number	
Study Publication Status Term Source REF	
STUDY FACTORS
Study Factor Name	forest type	sensor elevation	date range
Study Factor Type	shedability	Device Location During Observation	Date Range
Study Factor Type Term Accession Number	PATO:0001729	NCIT:C69254	NCIT:C93545
Study Factor Type Term Source REF	NIFDYS	NCIT	NCIT
STUDY ASSAYS
Study Assay Measurement Type	temperature of air	temperature of soil
Study Assay Measurement Type Term Accession Number	ENVO:09200001	ENVO:09200012
Study Assay Measurement Type Term Source REF	ENVO	ENVO
Study Assay Technology Type	descriptive statistical calculation data transformation	descriptive statistical calculation data transformation
Study Assay Technology Type Term Accession Number	OBI:0200184	OBI:0200184
Study Assay Technology Type Term Source REF	OBI	VO
Study Assay Technology Platform	""	""
Study Assay File Name	a_assay1.txt	a_assay2.txt
STUDY PROTOCOLS
Study Protocol Name	Instrumentation	Removal of outliers	Internal consistency check	Data processing - daily	Data processing - monthly
Study Protocol Type	environmental monitoring	Data Validation	Data Validation	descriptive statistical calculation data transformation	descriptive statistical calculation data transformation
Study Protocol Type Term Accession Number	ENVO:02500041	NCIT:C142500	NCIT:C142500	OBI:0200184	OBI:0200184
Study Protocol Type Term Source REF	ENVO	NCIT	NCIT	VO	VO
Study Protocol Description					
Study Protocol URI	""	""	""	""	""
Study Protocol Version					
Study Protocol Parameters Name	instrument; manufacturer	""	""	""	""
Study Protocol Parameters Name Term Accession Number	""	""	""	""	""
Study Protocol Parameters Name Term Source REF	""	""	""	""	""
Study Protocol Components Name	""	""	""	""	""
Study Protocol Components Type	""	""	""	""	""
Study Protocol Components Type Term Accession Number	""	""	""	""	""
Study Protocol Components Type Term Source REF	""	""	""	""	""
STUDY CONTACTS
Study Person Last Name	Patel	Nelson	Spencer	Fernandez
Study Person First Name	Kaizad F.	Sarah J.	Cheryl J.	Ivan J.
Study Person Mid Initials				
Study Person Email	kaizad.patel@maine.edu	""	""	""
Study Person Phone				
Study Person Fax				
Study Person Address				
Study Person Affiliation	School of Forest Resources, University of Maine, 5755 Nutting Hall, Orono, ME 04469, USA	School of Forest Resources, University of Maine, 5755 Nutting Hall, Orono, ME 04469, USA	School of Forest Resources, University of Maine, 5755 Nutting Hall, Orono, ME 04469, USA	School of Forest Resources, University of Maine, 5755 Nutting Hall, Orono, ME 04469, USA
Study Person Roles				
Study Person Roles Term Accession Number				
Study Person Roles Term Source REF				
Comment[Study Person ORCID]	0000-0001-6437-7809			0000-0002-7220-2205
Comment[Funder]				
Comment[FundRef ID]				
Comment[Funder Term Source REF]				
Comment[Grant Identifier]				
