# Supplementary material for: Fifteen–year record of soil temperature at the Bear Brook Watershed in Maine
Source: Sci Data. 2018 Jul 31;5:180153. doi: 10.1038/sdata.2018.153 (PMC6067051; doi:10.1038/sdata.2018.153)
Supplement: Supplementary file 1 [file sdata2018153-isa1.zip › s_study.txt]

Source Name	Characteristics[geographical location]	Term Source REF	Term Accession Number	Characteristics[environment type]	Term Source REF	Term Accession Number	Characteristics[latitude]	Unit	Term Source REF	Term Accession Number	Characteristics[longitude]	Unit	Term Source REF	Term Accession Number	Characteristics[altitude]	Unit	Term Source REF	Term Accession Number	Protocol REF	Parameter Value[instrument]	Parameter Value[manufacturer]	Sample Name	Comment[soil type]	Material Type	Term Source REF	Term Accession Number	Factor Value[date range]	Factor Value[forest type]	Factor Value[sensor elevation]	Unit	Term Source REF	Term Accession Number
Bear_Brook_Watershed_in_Maine	Town of Beddington	GAZ	GAZ:00216088	area of deciduous forest	ENVO	ENVO:01000816	44.87	degree	UO	UO:0000185	68.1	degree	UO	UO:0000185	480.5	meter	UO	UO:0000008	Instrumentation	HOBO data loggers H8 and U12 with TMC1-HD temperature sensors	Onset Computer Corporation Bourne MA USA	deciduous_air_100cm		air	ENVO	ENVO:00002005	2001-07-01/2016-09-30	deciduous	100	centimeter	UO	UO:0000015
Bear_Brook_Watershed_in_Maine	Town of Beddington	GAZ	GAZ:00216088	area of deciduous forest	ENVO	ENVO:01000816	44.87	degree	UO	UO:0000185	68.1	degree	UO	UO:0000185	480.5	meter	UO	UO:0000008	Instrumentation	HOBO data loggers H8 and U12 with TMC6-HD temperature sensors	Onset Computer Corporation Bourne MA USA	deciduous_soil_2cm	organic	soil	ENVO	ENVO:00001998	2001-07-01/2016-09-30	deciduous	-2	centimeter	UO	UO:0000015
Bear_Brook_Watershed_in_Maine	Town of Beddington	GAZ	GAZ:00216088	area of deciduous forest	ENVO	ENVO:01000816	44.87	degree	UO	UO:0000185	68.1	degree	UO	UO:0000185	480.5	meter	UO	UO:0000008	Instrumentation	HOBO data loggers H8 and U12 with TMC6-HD temperature sensors	Onset Computer Corporation Bourne MA USA	deciduous_soil_10cm	mineral	soil	ENVO	ENVO:00001998	2001-07-01/2016-09-30	deciduous	-10	centimeter	UO	UO:0000015
Bear_Brook_Watershed_in_Maine	Town of Beddington	GAZ	GAZ:00216088	area of deciduous forest	ENVO	ENVO:01000816	44.87	degree	UO	UO:0000185	68.1	degree	UO	UO:0000185	480.5	meter	UO	UO:0000008	Instrumentation	HOBO data loggers H8 and U12 with TMC6-HD temperature sensors	Onset Computer Corporation Bourne MA USA	deciduous_soil_25cm	mineral	soil	ENVO	ENVO:00001998	2001-07-01/2016-09-30	deciduous	-25	centimeter	UO	UO:0000015
Bear_Brook_Watershed_in_Maine	Town of Beddington	GAZ	GAZ:00216088	area of evergreen forest	ENVO	ENVO:01000843	44.87	degree	UO	UO:0000185	68.1	degree	UO	UO:0000185	480.5	meter	UO	UO:0000008	Instrumentation	HOBO data loggers H8 and U12 with TMC1-HD temperature sensors	Onset Computer Corporation Bourne MA USA	coniferous_air_100cm		air	ENVO	ENVO:00002005	2001-07-01/2016-09-30	coniferous	100	centimeter	UO	UO:0000015
Bear_Brook_Watershed_in_Maine	Town of Beddington	GAZ	GAZ:00216088	area of evergreen forest	ENVO	ENVO:01000843	44.87	degree	UO	UO:0000185	68.1	degree	UO	UO:0000185	480.5	meter	UO	UO:0000008	Instrumentation	HOBO data loggers H8 and U12 with TMC6-HD temperature sensors	Onset Computer Corporation Bourne MA USA	coniferous_soil_2cm	organic	soil	ENVO	ENVO:00001998	2001-07-01/2016-09-30	coniferous	-2	centimeter	UO	UO:0000015
Bear_Brook_Watershed_in_Maine	Town of Beddington	GAZ	GAZ:00216088	area of evergreen forest	ENVO	ENVO:01000843	44.87	degree	UO	UO:0000185	68.1	degree	UO	UO:0000185	480.5	meter	UO	UO:0000008	Instrumentation	HOBO data loggers H8 and U12 with TMC6-HD temperature sensors	Onset Computer Corporation Bourne MA USA	coniferous_soil_10cm	mineral	soil	ENVO	ENVO:00001998	2001-07-01/2016-09-30	coniferous	-10	centimeter	UO	UO:0000015
Bear_Brook_Watershed_in_Maine	Town of Beddington	GAZ	GAZ:00216088	area of evergreen forest	ENVO	ENVO:01000843	44.87	degree	UO	UO:0000185	68.1	degree	UO	UO:0000185	480.5	meter	UO	UO:0000008	Instrumentation	HOBO data loggers H8 and U12 with TMC6-HD temperature sensors	Onset Computer Corporation Bourne MA USA	coniferous_soil_25cm	mineral	soil	ENVO	ENVO:00001998	2001-07-01/2016-09-30	coniferous	-25	centimeter	UO	UO:0000015
