# Supplementary material for: Fifteen–year record of soil temperature at the Bear Brook Watershed in Maine
Source: Sci Data. 2018 Jul 31;5:180153. doi: 10.1038/sdata.2018.153 (PMC6067051; doi:10.1038/sdata.2018.153)
Supplement: Supplementary file 1 [file sdata2018153-isa1.zip › a_assay2.txt]

Sample Name	Protocol REF	Protocol REF	Protocol REF	Assay Name	Raw Data File	Comment[Data Repository]	Comment[Data Record Accession]	Comment[Data Record URI]	Protocol REF	Derived Data File	Comment[Data Repository]	Comment[Data Record Accession]	Comment[Data Record URI]	Factor Value[forest type]	Factor Value[sensor elevation]	Unit	Term Source REF	Term Accession Number
deciduous_soil_2cm	Removal of outliers	Internal consistency check	Data processing - daily	Bear_Brook_Watershed_soil_org_dec	Bear_Brook_Watershed_soil_org_dec	PANGAEA	doi:10.1594/PANGAEA.885859	https://doi.pangaea.de/10.1594/PANGAEA.885859	Data processing - monthly	Bear_Brook_Watershed_air_soil_mean_dec	PANGAEA	10.1594/PANGAEA.885852	https://doi.pangaea.de/10.1594/PANGAEA.885852	deciduous	-2	centimeter	UO	UO:0000015
deciduous_soil_10cm	Removal of outliers	Internal consistency check	Data processing - daily	Bear_Brook_Watershed_soil_10_dec	Bear_Brook_Watershed_soil_10_dec	PANGAEA	doi:10.1594/PANGAEA.885855	https://doi.pangaea.de/10.1594/PANGAEA.885855	Data processing - monthly	Bear_Brook_Watershed_air_soil_mean_dec	PANGAEA	10.1594/PANGAEA.885852	https://doi.pangaea.de/10.1594/PANGAEA.885852	deciduous	-10	centimeter	UO	UO:0000015
deciduous_soil_25cm	Removal of outliers	Internal consistency check	Data processing - daily	Bear_Brook_Watershed_soil_25_dec	Bear_Brook_Watershed_soil_25_dec	PANGAEA	doi:10.1594/PANGAEA.885856	https://doi.pangaea.de/10.1594/PANGAEA.885856	Data processing - monthly	Bear_Brook_Watershed_air_soil_mean_dec	PANGAEA	10.1594/PANGAEA.885852	https://doi.pangaea.de/10.1594/PANGAEA.885852	deciduous	-25	centimeter	UO	UO:0000015
coniferous_soil_2cm	Removal of outliers	Internal consistency check	Data processing - daily	Bear_Brook_Watershed_soil_org_con	Bear_Brook_Watershed_soil_org_con	PANGAEA	doi:10.1594/PANGAEA.885858	https://doi.pangaea.de/10.1594/PANGAEA.885858	Data processing - monthly	Bear_Brook_Watershed_air_soil_mean_con	PANGAEA	10.1594/PANGAEA.885853	https://doi.pangaea.de/10.1594/PANGAEA.885853	coniferous	-2	centimeter	UO	UO:0000015
coniferous_soil_10cm	Removal of outliers	Internal consistency check	Data processing - daily	Bear_Brook_Watershed_soil_10_con	Bear_Brook_Watershed_soil_10_con	PANGAEA	doi:10.1594/PANGAEA.885854	https://doi.pangaea.de/10.1594/PANGAEA.885854	Data processing - monthly	Bear_Brook_Watershed_air_soil_mean_con	PANGAEA	10.1594/PANGAEA.885853	https://doi.pangaea.de/10.1594/PANGAEA.885853	coniferous	-10	centimeter	UO	UO:0000015
coniferous_soil_25cm	Removal of outliers	Internal consistency check	Data processing - daily	Bear_Brook_Watershed_soil_25_con	Bear_Brook_Watershed_soil_25_con	PANGAEA	doi:10.1594/PANGAEA.885857	https://doi.pangaea.de/10.1594/PANGAEA.885857	Data processing - monthly	Bear_Brook_Watershed_air_soil_mean_con	PANGAEA	10.1594/PANGAEA.885853	https://doi.pangaea.de/10.1594/PANGAEA.885853	coniferous	-25	centimeter	UO	UO:0000015
